# Supplementary material for: Thrombin Generation Is Associated with Venous Thromboembolism Recurrence, but Not with Major Bleeding and Death in the Elderly: A Prospective Multicenter Cohort Study
Source: J Clin Med. 2023 Sep 19;12(18):6050. doi: 10.3390/jcm12186050 (PMC10531633; doi:10.3390/jcm12186050)
Supplement: Supplementary file 1 [file jcm-12-06050-s001.zip]

Archive with 1 entries (1 files):
- jcm-2538048-supplementary.pdf
